# Supplementary material for: Changes in serum symmetric dimethylarginine concentrations after treatment of feline hyperthyroidism with antithyroid medications
Source: J Feline Med Surg. 2026 Jan 21;28(2):1098612X261418859. doi: 10.1177/1098612X261418859 (PMC12924991; doi:10.1177/1098612X261418859)
Supplement: S1 [file sj-xlsx-1-jfm-10.1177_1098612X261418859.xlsx]

## Sheet: Raw data
Case number	Group	Gender	Age	Date baseline	Date baseline SDMA measured	TT4 baseline	SDMA baseline	Urea baseline	Creatinine baseline	USG Baseline	Total protein	PCV	Date T1	Date SDMA measured	Length of SDMA storage (years)	Days baseline to T1	TT4 T1	SDMA T1	Urea T1	Creat T1	USG T1	Total protein T1	PCV T1	Date T2	Date SDMA measured	Length of SDMA storage (years)	Days baseline to T2	TT4 T2	SDMA T2	Urea T2	Creat T2	USG 2-8 months	Total protein	PCV	Clinical signs at baseline	Clinical examination at baseline	Comorbidities at baseline	Medications at baseline	Treatment
12_2447	0	FN	19	2016-03-15	2018-05-23	88	19	16.7	98	No	70		2016-04-19	2018-05-23	2.08333	35	40	14	19.5	138.5	No			2016-06-01	2018-05-23	1.91667	78	9	21	17.7	101	No	N		Not recorded	Not recorded.		Not recorded	Carbimazole SID
16/3603	0	FN	11	2016-10-10	2018-05-23	90	12	10.2	62	No	66		2016-11-11	2018-05-23	1.5	32	8	11	12	97	No			2017-01-12	2018-05-23	1.33333	94	23	9	9.7	102	No	76		Recurrent dyspnoea	Not recorded.	HCM phenotype.	Furosemide 5mg BID (2.84kg)	Methimazole BID
07/1506	0	FN	14	2015-07-17	2018-05-23	89	12	6.5	66	No	55		2015-08-25	2018-05-23	2.66667	39	31				No			2016-02-25	2018-05-23	2.16667	223	27	13	6.8	76.2	No	N		Weight loss, good appetoite.	HR 120, RR 42. No other concerns.	None.	None	Methimazole BID
09_4264	0	FN	16	2014-12-10	2018-05-23	49	13	11.2	117	No			2015-01-26	2018-05-23	3.25	47	38	16	16.9	129	No	68		2015-07-17	2018-05-23	2.83333	219	21	16	15	145	No	68		Inappetance, dehydration, PU/PD	Not recorded.	Hepatic mass	None	Carbimazole SID
09/199	0	MN	15	2014-12-22	2018-05-23	72	11	8.8	96	No	68	30	2015-02-02	2024-08-13	9.5	42	25	10	9.9	119	No	75		2015-05-28	2024-08-13	9.16667	157	13	12	11.3	121	No			Weight loss	Systolic grade 5/6 murmur, Enalrged abdoment, pot belly. Pain on tail manipulation. Gingivitis.	Gingivitis, suspected osteoarthritis	Antirobe, intermittent metacam	Carbimazole SID
23/5359	0	FN	14	2023-11-01	2024-08-13	76	14	11.6	118	1.019	68	42	2023-11-22	2024-08-13	0.666667	21	15	10	12.2	120	No	69	42	2024-02-19	2024-08-13	0.416667	110	30	11	14	134	1.023	77	42	Chronic vomiting, weight loss	Pale mm, CRT > 2 sec. Otherwise unremarkable, no goitre palpable.	Hepatobiliary cystadenomas, chronic vomiting that failed to respond to medical management	None	Thiamizole BID
06_2865	1	FN	12	2015-10-06	2018-05-23	73	7	10	97	No	77	46	2015-10-27	2024-08-13	8.75	21	7	8	12.17	121.6	No			2016-08-04	2024-08-12	8	303	11	16	12.4	177	No	84		Weight loss, more crouched gait	HR 200, RR 30. Ataxic gait. Goitre L thyroid gland	Steroid responsive skin disease. Previous diagnosis of idiopathic hypercalcaemia with ataxia and hindlimb weakness.	Intermittent use of steroids, not at time of diagnosis	Methimazole (felimazole) BID
08/1692	1	FN	18	2016-08-27	2018-05-23	59	14	10.7	119	No	62		2016-09-22	2024-08-13	7.83333	26	23	13	11	134	No			2016-12-29	2018-05-23	1.33333	124	29	21	19.8	250.9	No			Behaviour change, weight loss, drinking more	No goitre. Intermittent heart murmur, HR 140. RR 48. Matted coat.	None	None	Carbimazole SID
18/1452	1	FN	10	2018-02-08	2018-05-23	49	12	13.7	124	No	71	38	2018-03-09	2024-08-13	6.41667	29	13	11	13.6	173.8	No			2018-04-04	2018-05-23	0.0833333	55	28	13	12.7	175	No			Rescue cat, no clinical signs recorded	Tachycardic, HR200bpm, grade I/VI murmur. Otherwise NAD.	Hypertension	Amlodipine and Fortekor	Carbimazole SID
14/3830	1	MN	9	2015-05-09	2018-05-23	77	14	11.8	139.9	No			2015-06-11	2018-05-23	2.91667	33	18	17	13.6	176	No	75													Not recorded	NAD other than II/VI murmur. Thyroid palpable.	HCM phenotype.	Furosemide syrup for one month prior to baseline sampling.	Carbimazole SID
11/4145	1	FN	11.7178	2023-04-17	2024-08-13	80	10	13.3	99	No	83													2023-06-27	2024-08-13	1.08333	71	14	11	17.1	168	No	82		Polyphagia, polydipsia. No v+, d+. Seeks cold places.	HR 188, systolic heart murmur. Thoracic ausc and abdo palp NAD. open mouth breathing when stressed. S+s pulses.	None.	None	Thiamazole (Thyronorm) 2.5mg BID
22/3445	1	FN	16.7342	2023-02-20	2018-05-23	117	12	9.9	93	1.03	67													2023-05-17	2024-08-13	1.16667	86	11	18	13.7	160	No	68		Polydipsia, increased vocalising. Increased appetite. No vomiting. Less active.	HR 210, abdo palp comfortable. 4.1kg	None.	None	Thiamazole (Thyronorm) 2mg BID
23/1933	1	FN	12	2023-03-15	2018-05-23	206	9	7	75	No	77	50	2023-04-11	2024-08-13	1.33333	27	19	10	9.9	137	No	78		2023-10-30	2024-08-13	0.75	229	20	10	11.2	162	No	80		Weight loss, chronic diarrhoea, acute vomiting	Teeth good. Eyes/ ears clear. Abdo palp uncomfortable. HR 240bpm, grade II systolic murmur.	Chronic diarrhoea, not food responsive	None	Thiamazole (Thyronorm) 2.5mg BID
23/5387	1	FN	15.1096	2023-11-07	2024-08-13	117	10	11.5	119	No	66		2023-12-14	2024-08-13	0.583333	37	13	12	12.6	154	No	70		PTS											Increased appetite, back end shaking. Increased fear/aggression (improved after medications). Possible weight gain.	BCS 2/9, BAR. CRT<2 sec. HR 200, RR wnl. Tartar.	Hepatopathy? ALT 1191, ALP 122	None	Thiamazole (Thyronorm) 2.5mg BID
18/5822	1	MN	13	2018-12-05	2024-08-13	187	9	15.4	74	>1.050	60		2019-01-17	2024-08-13	5.5	43	35	11	13.3	98	No	68		2019-04-10	2024-08-13	5.33333	126	10	11	13.7	163	No	64		Not recorded	HR 200, grade I murmur.	Bad teeth	Not recorded	Carbimazole SID
08_4305	2	MN	12	2017-02-14	2018-05-23	55	16	11.5	157	No	70										No			2017-06-14	2024-08-13	7.08333	120	38	18	13.3	161	1.033			Not recorded	Not recorded.	Hepatic carcinoma, surgically removed Feb 2016. Thyroidectomy July 2017	Not recorded	Methimazole BID
09/770	2	MN	15	2016-12-02	2018-05-23	57	21	18.3	216	1.024	66		2017-01-03	2018-05-23	1.33333	32	36	29	19.1	241.3	No			2017-02-06	2018-05-23	1.25	66	37	24	16.9	196	No	61		Weight loss, lethargic with v/d	BCS 3/9. No goitre. Comfortable abdo palp. Thorax NAD.	Gingivitis	None	Carbimazole SID
08/1315	2	FN	15	2015-05-23	2018-05-23	51	15	14	165	1.024	77		2015-06-18	2018-05-23	2.91667	26	20		11	170	No	68		2015-08-07	2018-05-23	2.75	76	13	9	22.9	238	No	69		Drinking lots, urianting lots. Sleeping	HR 160, T37.7. No goistre. Thoracic and abdo examination NAD.	None	None	Carbimazole SID
15/872	2	FN	8	2015-03-05	2018-05-23	47	11	10.3	173	No	75		2015-03-26	2024-08-13	9.33333	21	9	11	10.8	148	No	65		2015-04-28	2018-05-23	3	54	14	17	18.2	250	No	62		Not recorded	Tachycardia, heart murmur, arrhythmia.	Restrictive HCM phenotype. Atrial fibrillation.	Not recorded	Methimazole BID
